# Supplementary material for: Host Defence Peptides in Diabetes Mellitus Type 2 Patients with Periodontal Disease. A Systematic Review
Source: Diagnostics (Basel). 2021 Nov 26;11(12):2210. doi: 10.3390/diagnostics11122210 (PMC8700015; doi:10.3390/diagnostics11122210)
Supplement: Supplementary file 1 [file diagnostics-11-02210-s001.zip]

Archive with 1 entries (1 files):
- diagnostics-1469906-supplementary.xlsx
