# Supplementary material for: Host Defence Peptides in Diabetes Mellitus Type 2 Patients with Periodontal Disease. A Systematic Review
Source: Diagnostics (Basel). 2021 Nov 26;11(12):2210. doi: 10.3390/diagnostics11122210 (PMC8700015; doi:10.3390/diagnostics11122210)
Supplement: Supplementary file 1 [file diagnostics-11-02210-s001.zip › diagnostics-1469906-supplementary.xlsx]

## Sheet: PubMed
Data Source	Database	PubMed
	Vendor	NLM
	Date searched	27th January 2021
	Database Update
Limiters	English only?	No
	Time period searched	January 1990 to January 2021
	Publications types
	Other	Dental Journals
Results	Items found	203
	Internal duplicates (within one database)	0
	External duplicates (between databases)	0
	New	203
	Paste text of search strategy below
	Name of saved search
	1	"periodontal disease" OR "chronic periodontitis" OR "periodontitis" AND
	2	"diabetes" OR "diabetes mellitus" OR "diabetes mellitus type 2" AND
	3	"antimicrobial peptide" OR "defensin" OR "cathelicidin"

## Sheet: Embase
Data Source	Database	Embase
	Vendor	Ovid
	Date searched	27th January 2021
	Database Update
Limiters	English only?	No
	Time period searched	January 1990 to January 2021
	Publications types
	Other
Results	Items found	19
	Internal duplicates (within one database)	0
	External duplicates (between databases)	5
	New	14
	Paste text of search strategy below
	Name of saved search
	1	"periodontal disease" OR "chronic periodontitis" OR "periodontitis" AND
	2	"diabetes" OR "diabetes mellitus" OR "diabetes mellitus type 2" AND
	3	"antimicrobial peptide" OR "defensin" OR "cathelicidin"

## Sheet: Medline
Data Source	Database	Medline
	Vendor	EBSCO
	Date searched	27th January 2021
	Database Update
Limiters	English only?	No
	Time period searched	January 1990 to January 2021
	Publications types
	Other
Results	Items found	10
	Internal duplicates (within one database)	0
	External duplicates (between databases)	5
	New	5
	Paste text of search strategy below
	Name of saved search
	1	"periodontal disease" OR "chronic periodontitis" OR "periodontitis" AND
	2	"diabetes" OR "diabetes mellitus" OR "diabetes mellitus type 2" AND
	3	"antimicrobial peptide" OR "defensin" OR "cathelicidin"

## Sheet: Dentistry and Oral Sciences
Data Source	Database	Dentistry and Oral Science
	Vendor	EBSCO
	Date searched	27th January 2021
	Database Update
Limiters	English only?	No
	Time period searched	January 1990 to January 2021
	Publications types
	Other
Results	Items found	6
	Internal duplicates (within one database)	0
	External duplicates (between databases)	5
	New	1
	Paste text of search strategy below
	Name of saved search
	1	"periodontal disease" OR "chronic periodontitis" OR "periodontitis" AND
	2	"diabetes" OR "diabetes mellitus" OR "diabetes mellitus type 2" AND
	3	"antimicrobial peptide" OR "defensin" OR "cathelicidin"

## Sheet: DB Results Table
Data Source				Limits				Duplicates Results
Database	Vendor	Date searched	Database update	English only?	Time Period Searched	Publication types	Other Limits	Items found	Inner dups	Ext dups	New
Medline	EBSCO	27th January 2021	-	No	January 1990 to January 2021	-	-	10	0	5	5
Embase	Ovid	27th January 2021	-	No	January 1990 to January 2021	-	-	19	0	5	14
PubMed	NLM	27th January 2021	-	No	January 1990 to January 2021	-	Dental Journals	203	0	0	203
Dentistry and Oral Science	EBSCO	27th January 2021	-	No	January 1990 to January 2021	-	-	6	0	5	1
								Items found	Inner dups	Ext dups	New
							Totals	238	0	15	223

## Sheet: Instructions & copyright
Instructions on the use of this spreadsheet can be found at:
http://tinyurl.com/yjrfgpu
Copyright/License
The "Excel Workbook to Track Systematic Review Search Results" by Helena VonVille is licensed under a Creative Commons Attribution-NonCommercial-ShareAlike 3.0 Unported License.
More information about Creative Commons can be found at:
http://creativecommons.org/licenses/by-nc-sa/3.0/
